# Supplementary material for: Cirques of the Southeastern Tibetan Plateau and Their Links to Climatic and Non-Climatic Factors
Source: Int J Environ Res Public Health. 2022 Oct 12;19(20):13104. doi: 10.3390/ijerph192013104 (PMC9603333; doi:10.3390/ijerph192013104)
Supplement: Supplementary file 1 [file ijerph-19-13104-s001.zip]

Archive with 1 entries (1 files):
- Cirque_metrics - supplementary.xlsx
