# Supplementary material for: Cirques of the Southeastern Tibetan Plateau and Their Links to Climatic and Non-Climatic Factors
Source: Int J Environ Res Public Health. 2022 Oct 12;19(20):13104. doi: 10.3390/ijerph192013104 (PMC9603333; doi:10.3390/ijerph192013104)
Supplement: Supplementary file 1 [file ijerph-19-13104-s001.zip › Cirque_metrics - supplementary.xlsx]

## Sheet: Sheet2
Name	Longitude (°)	Latitude (°)	L (m)	W (m)	H (m)	Area (km2)	L/W	L/H	W/H	Plan closure (°)	Prof closure (°)	Zmean (m)	CFA (m)	Smean (°)	Aspect (°)	Aspect	Lithology
SE022	97.9076	29.7875	1410	1219	350	1.51848	1.157	4.02857	3.48286	270	35.4557	4990	5281	22.4333	288	W	Other
SE023	97.8877	29.8084	926	817	263	0.7001	1.133	3.52091	3.10646	229	28.8665	5037	5202	19.5757	114	SE	Other
SE024	97.8596	29.8441	838	1002	266	0.679833	0.836	3.15038	3.76692	215	25.5669	5032	5242	22.111	262	W	Other
SE025	97.825	29.8923	1770	1408	381	1.93226	1.257	4.64567	3.69554	285	35.7971	5056	5158	22.0732	340	N	Other
SE026	97.8507	29.8749	624	785	231	0.414458	0.795	2.7013	3.39827	96	27.0962	5153	5066	19.3095	63	NE	Other
SE027	97.8356	29.8551	1659	1474	381	2.29183	1.126	4.35433	3.86877	285	35.4305	5063	5124	18.4487	112	E	Other
SE038	97.7933	29.9063	1112	1278	321	1.28876	0.87	3.46417	3.98131	252	31.2373	5041	5208	20.5695	2	N	Other
SE130	97.613	30.1088	626	761	333	0.398116	0.823	1.87988	2.28529	145	34.9239	5060	5245	29.314	302	NW	Other
SE131	97.6085	30.15	654	612	254	0.360511	1.069	2.5748	2.40945	169	27.6149	5193	5177	21.1658	47	NE	Other
SE133	97.6518	30.071	1082	998	412	0.818608	1.084	2.62621	2.42233	172	30.4255	5120	5185	24.8581	65	NE	Other
SE178	97.8641	29.8515	1017	1038	312	0.84966	0.98	3.25962	3.32692	262	34.6105	5070	5125	21.7063	72	E	Other
SE179	97.8601	29.8589	587	752	222	0.420829	0.781	2.64414	3.38739	167	31.3192	5122	5130	19.7817	52	NE	Other
SE181	97.8329	29.8989	801	870	275	0.60339	0.921	2.91273	3.16364	204	36.6146	5114	5034	23.5789	36	NE	Other
SE182	97.8459	29.8777	489	534	190	0.210091	0.916	2.57368	2.81053	156	26.2118	5190	5052	21.8297	2	N	Other
SE183	97.8364	29.8663	892	1274	323	0.913188	0.7	2.76161	3.94427	165	34.9679	5129	5053	20.9327	61	NE	Other
SE184	97.8262	29.8666	1381	1085	332	1.2381	1.273	4.15964	3.26807	262	36.8072	5105	4926	22.6508	350	N	Other
SE185	97.8132	29.8695	933	1466	358	1.09515	0.636	2.60615	4.09497	148	32.9908	5110	4897	20.9727	41	NE	Other
SE186	97.8028	29.8715	823	977	332	0.709826	0.842	2.47892	2.94277	163	25.095	5089	4874	22.3367	283	W	Other
SE340	97.6225	30.1104	889	1090	291	0.817205	0.816	3.05498	3.7457	219	37.5083	5076	5070	23.1549	5	N	Other
SE341	97.6327	30.0735	549	642	217	0.257585	0.855	2.52995	2.95853	159	25.0708	5152	5056	25.9509	290	W	Other
SE342	97.6429	30.0771	1517	1234	348	1.41272	1.229	4.3592	3.54598	25	37.6452	5107	4894	19.7132	103	E	Other
SE343	97.6383	30.0915	657	940	258	0.542981	0.699	2.54651	3.64341	209	29.3819	5111	4807	25.5714	3	N	Other
SE360	97.6404	30.086	465	781	160	0.281648	0.595	2.90625	4.88125	186	27.745	5190	4876	19.6727	88	E	Other
SE007	98.1489	29.6838	662	817	278	0.443104	0.81	2.38129	2.93885	201	35.43	5183	5093	25.3095	39	NE	Monzonite
SE008	98.1367	29.6948	860	1078	362	0.805822	0.798	2.37569	2.9779	121	40.4032	5107	4898	24.2918	41	NE	Monzonite
SE009	98.1532	29.6989	541	516	179	0.239509	1.048	3.02235	2.88268	184	25.033	5038	4747	19.0618	336	NW	Monzonite
SE010	98.1163	29.7114	779	865	256	0.672057	0.901	3.04297	3.37891	208	37.4854	5088	5038	19.3991	91	E	Monzonite
SE017	97.944	29.8282	838	811	320	0.684564	1.033	2.61875	2.53437	25	30.9695	5122	5116	23.6166	313	NW	Monzonite
SE018	97.9485	29.8386	541	696	212	0.291476	0.777	2.55189	3.28302	102	28.7675	5120	5027	20.7199	1	N	Monzonite
SE019	97.9412	29.8414	663	518	221	0.290632	1.28	3	2.34389	128	23.9013	5138	5093	19.9067	76	E	Monzonite
SE020	97.9551	29.8535	921	634	308	0.472321	1.453	2.99026	2.05844	156	29.8124	5054	5075	22.576	307	NW	Monzonite
SE021	97.9566	29.8638	646	808	313	0.4632	0.8	2.0639	2.58147	125	27.6818	5078	5058	26.2589	275	W	Monzonite
SE139	98.0134	29.8487	502	370	244	0.212937	1.357	2.05738	1.51639	92	31.1075	5194	4937	27.3596	308	NW	Monzonite
SE140	98.0173	29.834	798	866	348	0.677118	0.921	2.2931	2.48851	234	37.9816	5177	4906	23.1805	63	NE	Monzonite
SE141	98.0219	29.8133	854	683	350	0.494721	1.25	2.44	1.95143	210	37.4462	5224	4922	26.3763	202	S	Monzonite
SE142	98.0497	29.8031	445	533	172	0.217302	0.835	2.58721	3.09884	195	28.5188	5195	5027	20.8723	53	NE	Monzonite
SE144	98.0594	29.7901	701	607	268	0.375694	1.155	2.61567	2.26493	209	24.8823	5054	4999	23.3733	356	N	Monzonite
SE155	98.1307	29.7023	1028	774	383	0.554147	1.328	2.68407	2.02089	125	29.0651	5018	4916	24.4693	29	NE	Monzonite
SE156	98.1208	29.7158	459	602	280	0.240784	0.762	1.63929	2.15	124	35.8079	5037	5070	27.728	29	NE	Monzonite
SE157	98.1153	29.7187	818	552	329	0.379111	1.482	2.48632	1.67781	184	32.0284	5069	4986	23.5217	59	NE	Monzonite
SE158	98.1055	29.7232	648	564	232	0.264578	1.149	2.7931	2.43103	146	25.5495	5032	5019	20.4233	346	N	Monzonite
SE163	97.9719	29.7371	1323	929	433	0.999704	1.424	3.05543	2.1455	199	30.0161	5037	5038	22.3933	242	SW	Monzonite
SE164	97.9784	29.7414	629	669	198	0.338014	0.94	3.17677	3.37879	136	29.6925	5142	4776	19.8164	71	E	Monzonite
SE165	97.9677	29.7453	997	1187	355	1.02707	0.84	2.80845	3.34366	250	38.3073	5041	5065	21.8625	224	SW	Monzonite
SE166	97.9746	29.7478	475	768	222	0.371905	0.618	2.13964	3.45946	126	23.1382	5116	5022	17.3098	48	NE	Monzonite
SE167	97.9644	29.7547	452	678	214	0.286622	0.667	2.11215	3.16822	108	30.5949	5072	4829	20.3609	55	NE	Monzonite
SE168	97.9587	29.7613	493	815	169	0.350408	0.605	2.91716	4.82249	203	22.3266	5036	5019	19.7004	243	SW	Monzonite
SE169	97.9548	29.7684	628	1094	209	0.570842	0.574	3.00478	5.23445	245	27.7692	5025	4677	20.2191	202	S	Monzonite
SE170	97.9566	29.79	1345	1152	345	1.11564	1.168	3.89855	3.33913	164	35.487	5017	4985	17.8892	72	E	Monzonite
SE171	97.9514	29.7988	1466	1310	368	1.40543	1.119	3.9837	3.55978	267	35.3128	5076	4993	19.9581	110	E	Monzonite
SE172	97.9455	29.8037	773	653	183	0.447709	1.184	4.22404	3.56831	124	25.5605	5113	4902	14.5523	13	N	Monzonite
SE173	97.9521	29.8096	990	1010	280	0.854702	0.98	3.53571	3.60714	240	30.1813	5053	4785	21.4191	85	E	Monzonite
SE174	97.9515	29.8168	562	515	200	0.272418	1.091	2.81	2.575	66	28.7416	5133	5079	18.4711	34	NE	Monzonite
SE175	97.9614	29.8683	955	777	434	0.743284	1.229	2.20046	1.79032	167	40.9036	5028	4880	25.3143	57	NE	Monzonite
SE176	97.9499	29.8776	799	743	367	0.398594	1.075	2.17711	2.02452	175	27.1003	5040	5004	25.6507	284	W	Monzonite
SE177	97.957	29.8791	817	736	384	0.519131	1.11	2.1276	1.91667	141	38.9909	5066	4732	27.0524	69	E	Monzonite
SE349	98.0229	29.8198	830	583	294	0.456292	1.424	2.82313	1.98299	158	34.6428	5260	4796	23.1574	8	N	Monzonite
SE350	98.0153	29.8199	1101	858	453	0.704422	1.283	2.43046	1.89404	208	41.8339	5136	5045	28.0072	289	W	Monzonite
SE351	98.0459	29.8072	639	415	169	0.232625	1.54	3.78107	2.45562	93	27.4256	5218	5084	21.0066	57	NE	Monzonite
SE352	98.041	29.8088	822	760	296	0.496468	1.082	2.77703	2.56757	196	38.3541	5210	5144	24.8786	10	N	Monzonite
SE353	98.0342	29.8096	764	695	361	0.402913	1.099	2.11634	1.92521	142	44.0779	5277	4795	28.6466	36	NE	Monzonite
SE001	98.2473	29.5956	470	771	285	0.340623	0.61	1.64912	2.70526	81	46.5086	5191	4942	27.5782	31	NE	Marine clastic/limestone
SE003	98.2388	29.6122	729	906	268	0.591174	0.805	2.72015	3.3806	202	46.6183	5230	5125	23.0468	74	E	Marine clastic/limestone
SE004	98.2379	29.6473	554	442	268	0.191406	1.253	2.06716	1.64925	195	34.2233	5255	5168	23.8898	355	N	Marine clastic/limestone
SE146	98.239	29.5984	1101	685	447	0.628802	1.607	2.46309	1.53244	166	35.1812	5022	5147	26.8675	247	SW	Marine clastic/limestone
SE147	98.2293	29.6174	771	857	432	0.520584	0.9	1.78472	1.9838	183	36.0282	5142	5141	31.8092	229	SW	Marine clastic/limestone
SE148	98.2357	29.6203	772	738	282	0.455338	1.046	2.73759	2.61702	225	49.8561	5243	5134	26.0539	84	E	Marine clastic/limestone
SE149	98.2402	29.6258	601	425	215	0.193763	1.414	2.79535	1.97674	8	42.121	5281	5142	26.9584	122	SE	Marine clastic/limestone
SE150	98.2474	29.6252	686	473	304	0.295985	1.45	2.25658	1.55592	147	34.2682	5271	5004	26.5603	84	E	Marine clastic/limestone
SE151	98.2342	29.627	553	711	278	0.336535	0.778	1.98921	2.55755	220	36.2398	5281	5142	28.2018	252	W	Marine clastic/limestone
SE152	98.24	29.6303	795	749	331	0.568745	1.061	2.40181	2.26284	149	43.7814	5281	5119	27.2434	78	E	Marine clastic/limestone
SE153	98.2376	29.6396	751	562	402	0.441075	1.336	1.86816	1.39801	65	44.0994	5278	5049	29.7815	71	E	Marine clastic/limestone
SE154	98.2347	29.6519	935	750	329	0.558393	1.247	2.84195	2.27964	142	44.5079	5156	4926	24.2546	17	N	Marine clastic/limestone
SE361	98.2313	29.636	896	731	355	0.563819	1.226	2.52394	2.05915	211	43.8762	5300	4947	24.3853	351	N	Marine clastic/limestone
SE362	98.2389	29.6353	846	424	445	0.311475	1.995	1.90112	0.952809	67	41.7735	5341	4957	32.9084	47	NE	Marine clastic/limestone
SE011	98.0505	29.7313	659	621	229	0.308544	1.061	2.87773	2.71179	223	21.541	5170	4980	19.9809	163	S	Granodiorite
SE012	98.0259	29.7281	935	613	251	0.521204	1.525	3.7251	2.44223	205	30.4462	5155	5009	19.6579	100	E	Granodiorite
SE013	98.0376	29.7491	704	327	151	0.206229	2.153	4.66225	2.16556	225	24.7845	5115	5011	15.768	17	N	Granodiorite
SE016	97.9485	29.787	873	921	232	0.724569	0.948	3.76293	3.96983	189	30.4657	5034	4909	18.9874	297	NW	Granodiorite
SE057	97.4593	30.4366	1063	595	339	0.608554	1.787	3.13569	1.75516	77	32.8864	5056	4932	20.6215	54	NE	Granodiorite
SE094	97.6722	30.3486	927	957	480	0.784216	0.969	1.93125	1.99375	111	50.4908	5101	5096	32.0312	77	E	Granodiorite
SE095	97.6804	30.3204	510	511	233	0.249661	0.998	2.18884	2.19313	217	35.0424	5199	4993	26.1501	90	E	Granodiorite
SE097	97.6841	30.3126	626	609	264	0.32169	1.028	2.37121	2.30682	77	38.1051	5170	5075	27.8215	66	NE	Granodiorite
SE098	97.6995	30.3146	893	808	416	0.541786	1.105	2.14663	1.94231	64	42.7883	5095	5117	33.456	297	NW	Granodiorite
SE099	97.7097	30.3286	738	765	592	0.53063	0.965	1.24662	1.29223	159	43.5383	5012	4934	33.4081	12	N	Granodiorite
SE100	97.7264	30.3013	667	661	349	0.34221	1.009	1.91117	1.89398	198	41.983	5063	4865	29.0748	17	N	Granodiorite
SE101	97.6936	30.2971	547	690	186	0.311172	0.793	2.94086	3.70968	148	28.1706	5184	4894	19.9782	80	E	Granodiorite
SE106	97.8997	30.1132	968	745	316	0.600971	1.299	3.06329	2.35759	146	27.905	5057	4939	21.2661	81	E	Granodiorite
SE107	97.9091	30.0978	1385	1072	424	1.35223	1.292	3.26651	2.5283	250	36.4737	4957	4926	21.6099	87	E	Granodiorite
SE143	98.0049	29.7825	749	690	251	0.45306	1.086	2.98406	2.749	189	37.3191	5166	4870	21.6958	38	NE	Granodiorite
SE145	98.0105	29.7541	533	622	217	0.256626	0.857	2.45622	2.86636	200	20.87	5214	5039	22.4339	194	S	Granodiorite
SE159	98.0185	29.7303	653	733	267	0.404971	0.891	2.44569	2.74532	64	27.2241	5153	4886	22.7164	298	NW	Granodiorite
SE160	98.0192	29.7372	520	936	201	0.373142	0.556	2.58706	4.65672	188	26.9342	5176	5039	20.2872	260	W	Granodiorite
SE161	98.0216	29.7432	765	904	233	0.566266	0.846	3.28326	3.87983	176	28.1494	5181	4977	19.6216	68	E	Granodiorite
SE162	98.0153	29.7461	735	685	234	0.474179	1.073	3.14103	2.92735	221	34.2302	5166	4955	21.8589	332	NW	Granodiorite
SE259	97.4506	30.4396	979	1508	318	1.17665	0.649	3.07862	4.74214	138	36.6798	5100	4905	18.4959	59	NE	Granodiorite
SE260	97.4367	30.4432	1557	1156	385	1.46995	1.347	4.04416	3.0026	189	31.1409	5068	4824	20.0761	270	W	Granodiorite
SE315	97.67	30.3554	619	563	365	0.259881	1.099	1.69589	1.54247	101	52.3712	5085	4868	32.6885	81	E	Granodiorite
SE316	97.6848	30.3248	562	571	277	0.251385	0.984	2.02888	2.06137	75	31.5398	5160	5039	29.7646	109	E	Granodiorite
SE317	97.677	30.3241	604	985	288	0.568759	0.613	2.09722	3.42014	205	43.8465	5115	4926	26.7329	300	NW	Granodiorite
SE318	97.682	30.3295	627	823	310	0.397993	0.762	2.02258	2.65484	148	46.0512	5061	5043	32.6511	23	NE	Granodiorite
SE320	97.7061	30.3177	698	851	340	0.486615	0.82	2.05294	2.50294	17	35.1107	5232	4813	27.2827	141	SE	Granodiorite
SE321	97.7223	30.3043	579	442	249	0.228671	1.31	2.3253	1.7751	17	23.1566	5111	4862	24.2872	85	E	Granodiorite
SE322	97.7184	30.3071	632	703	247	0.350605	0.899	2.5587	2.84615	155	29.3271	5132	4852	25.511	70	E	Granodiorite
SE323	97.7129	30.3081	551	597	203	0.2368	0.923	2.71429	2.94089	199	35.9732	5131	5139	25.6822	330	NW	Granodiorite
SE329	97.8929	30.1179	901	996	353	0.763051	0.905	2.55241	2.82153	219	35.0234	4965	4930	26.7137	19	N	Granodiorite
SE354	98.0056	29.7563	519	512	191	0.21281	1.014	2.71728	2.68063	137	18.2784	5155	5135	24.5287	250	W	Granodiorite
SE355	98.0117	29.7597	828	1060	316	0.799692	0.781	2.62025	3.35443	173	38.1183	5150	5076	20.1418	13	N	Granodiorite
SE028	97.8507	29.9327	553	1116	249	0.492089	0.496	2.22088	4.48193	178	30.9042	5126	5082	21.7167	357	N	Phyllite/slate
SE029	97.8323	29.9467	584	716	242	0.367107	0.816	2.41322	2.95868	133	29.1975	5187	4818	21.1271	82	E	Phyllite/slate
SE030	97.8594	29.9679	1237	840	315	0.840545	1.473	3.92698	2.66667	236	36.3125	5137	4916	21.8647	25	NE	Phyllite/slate
SE031	97.8783	29.9741	791	852	438	0.622128	0.928	1.80594	1.94521	42	41.4143	5104	4903	30.2575	359	N	Phyllite/slate
SE032	97.8562	29.9884	779	725	204	0.478772	1.074	3.81863	3.55392	219	29.1872	5105	4885	18.2005	54	NE	Phyllite/slate
SE033	97.835	29.9913	659	639	223	0.323769	1.031	2.95516	2.86547	94	36.3342	5079	5036	18.841	332	NW	Phyllite/slate
SE034	97.8706	30.0018	1180	1057	361	1.03883	1.116	3.2687	2.92798	147	34.4045	5060	4897	20.2584	63	NE	Phyllite/slate
SE035	97.8203	29.9974	737	746	262	0.423188	0.988	2.81298	2.84733	128	28.466	5125	4895	20.7245	33	NE	Phyllite/slate
SE036	97.7824	30.0024	897	721	216	0.601068	1.244	4.15278	3.33796	210	23.9366	5102	4905	16.6039	111	E	Phyllite/slate
SE037	97.7611	29.9672	709	835	244	0.566561	0.849	2.90574	3.42213	209	26.0292	5088	5073	22.2548	199	S	Phyllite/slate
SE039	97.7914	30.0257	824	1235	252	0.79289	0.667	3.26984	4.90079	189	28.3249	5076	4939	19.5522	289	W	Phyllite/slate
SE040	97.7442	30.0492	689	748	228	0.447096	0.921	3.02193	3.2807	161	25.5394	5098	4919	17.89	194	S	Phyllite/slate
SE041	97.7629	30.072	893	1005	189	0.785088	0.889	4.72487	5.31746	222	29.8821	5117	5009	17.6239	88	E	Phyllite/slate
SE043	97.8348	30.049	1042	853	311	0.944263	1.222	3.35048	2.74277	121	28.075	5095	4979	20.5214	110	E	Phyllite/slate
SE044	97.7985	30.1023	1160	855	253	0.848191	1.357	4.58498	3.37945	260	39.3644	5166	5090	20.5407	136	SE	Phyllite/slate
SE047	97.7502	30.1703	819	426	187	0.291178	1.923	4.37968	2.27807	136	32.1427	5215	4993	20.2204	66	NE	Phyllite/slate
SE048	97.7268	30.1254	1244	1028	306	1.01728	1.21	4.06536	3.35948	262	33.8138	5155	4953	20.1683	111	E	Phyllite/slate
SE049	97.6979	30.1631	448	775	279	0.295816	0.578	1.60573	2.77778	146	25.9359	5167	4944	27.153	279	W	Phyllite/slate
SE050	97.6342	30.1826	542	601	221	0.250016	0.902	2.45249	2.71946	145	24.8799	5091	4941	25.0331	347	N	Phyllite/slate
SE051	97.5998	30.2096	903	909	348	0.726573	0.993	2.59483	2.61207	207	34.0429	5072	4967	24.8997	276	W	Phyllite/slate
SE052	97.5966	30.2307	1004	1246	358	1.23533	0.806	2.80447	3.48045	160	34.3789	5136	5043	20.7076	97	E	Phyllite/slate
SE053	97.4965	30.3855	916	1032	317	0.731699	0.888	2.88959	3.25552	242	31.0887	5105	4942	22.1684	27	NE	Phyllite/slate
SE054	97.4852	30.3889	755	927	324	0.529598	0.814	2.33025	2.86111	198	28.9985	5088	4976	23.9524	14	N	Phyllite/slate
SE058	97.4173	30.481	709	482	228	0.310535	1.471	3.10965	2.11404	117	30.1545	5178	5088	18.6041	358	N	Phyllite/slate
SE061	97.4524	30.4923	736	618	289	0.340428	1.191	2.54671	2.13841	140	31.4301	5191	4995	24.43	158	S	Phyllite/slate
SE062	97.433	30.4917	872	977	368	0.712282	0.893	2.36957	2.65489	167	38.6285	5148	5067	25.6069	82	E	Phyllite/slate
SE063	97.4175	30.5182	551	876	273	0.465269	0.629	2.01832	3.20879	197	32.4999	5187	5008	26.1159	303	NW	Phyllite/slate
SE065	97.3889	30.5325	574	581	251	0.237435	0.988	2.28685	2.31474	22	25.5913	5301	4915	26.1743	219	SW	Phyllite/slate
SE066	97.397	30.5433	855	691	278	0.517808	1.237	3.07554	2.48561	230	43.4072	5255	5033	22.1177	113	SE	Phyllite/slate
SE068	97.3931	30.5527	424	646	305	0.244253	0.656	1.39016	2.11803	34	25.9908	5240	5000	32.3733	269	W	Phyllite/slate
SE069	97.3998	30.5678	431	310	173	0.126733	1.39	2.49133	1.79191	70	22.6815	5263	4916	24.8389	321	NW	Phyllite/slate
SE070	97.3776	30.5577	735	661	254	0.404169	1.112	2.8937	2.60236	180	34.1983	5257	5000	24.6404	16	N	Phyllite/slate
SE083	97.4835	30.4419	1020	892	332	0.768352	1.143	3.07229	2.68675	160	35.5333	5171	5019	24.026	73	E	Phyllite/slate
SE086	97.5112	30.394	565	810	251	0.356677	0.698	2.251	3.22709	172	30.1246	5145	4975	20.0841	157	SE	Phyllite/slate
SE087	97.5237	30.3921	459	916	200	0.37803	0.501	2.295	4.58	161	27.3821	5099	4943	22.5677	347	N	Phyllite/slate
SE096	97.6732	30.3023	510	598	239	0.275812	0.853	2.13389	2.50209	175	34.5262	5178	4999	25.3069	357	N	Phyllite/slate
SE102	97.6777	30.2579	757	852	225	0.535593	0.888	3.36444	3.78667	185	30.1777	5122	5034	20.4752	2	N	Phyllite/slate
SE111	97.3853	30.5471	465	439	141	0.184171	1.059	3.29787	3.11348	120	30.2869	5346	4951	19.5124	130	SE	Phyllite/slate
SE112	97.3968	30.5206	641	485	227	0.382816	1.322	2.82379	2.13656	178	28.1961	5219	5034	18.2205	205	SW	Phyllite/slate
SE113	97.4483	30.5401	676	626	309	0.380651	1.08	2.1877	2.02589	211	36.8542	5068	5129	24.8064	27	NE	Phyllite/slate
SE116	97.4949	30.4186	616	986	238	0.453415	0.625	2.58824	4.14286	62	35.8269	5186	5011	23.6558	55	NE	Phyllite/slate
SE120	97.7518	30.1159	589	576	186	0.30044	1.023	3.16667	3.09677	187	24.7757	5145	5058	18.801	39	NE	Phyllite/slate
SE121	97.7311	30.0904	855	996	246	0.709038	0.858	3.47561	4.04878	225	30.1546	5108	4985	21.712	300	NW	Phyllite/slate
SE122	97.7726	30.1107	488	511	179	0.213691	0.955	2.72626	2.85475	104	35.0219	5205	4927	21.2799	87	E	Phyllite/slate
SE123	97.4774	30.4966	444	506	178	0.179838	0.877	2.49438	2.8427	143	27.6208	5138	4968	24.3254	295	NW	Phyllite/slate
SE124	97.4918	30.4338	519	809	280	0.312622	0.642	1.85357	2.88929	149	32.8542	5124	4966	24.5353	46	NE	Phyllite/slate
SE125	97.6696	30.2344	1034	1106	259	0.953643	0.935	3.99228	4.27027	156	34.8842	5101	4940	17.7022	69	E	Phyllite/slate
SE126	97.6511	30.247	519	808	203	0.381438	0.642	2.55665	3.9803	24	22.8268	5141	5098	20.6277	52	NE	Phyllite/slate
SE127	97.6752	30.2463	574	387	134	0.200784	1.483	4.28358	2.88806	104	18.0109	5122	5057	24.271	279	W	Phyllite/slate
SE128	97.686	30.2953	532	763	188	0.332321	0.697	2.82979	4.05851	125	33.6742	5240	4978	19.6378	142	SE	Phyllite/slate
SE129	97.7875	30.2159	636	597	248	0.299513	1.065	2.56452	2.40726	184	33.0041	5222	5079	25.2369	172	S	Phyllite/slate
SE132	97.6531	30.0974	621	489	241	0.261531	1.27	2.57676	2.02905	173	31.719	5122	5192	26.7488	344	N	Phyllite/slate
SE134	97.6848	30.0861	930	739	326	0.649965	1.258	2.85276	2.26687	64	44.4837	5096	5109	27.6184	65	NE	Phyllite/slate
SE135	97.6734	30.0965	453	522	200	0.193444	0.868	2.265	2.61	194	34.4015	5143	5096	26.9103	359	N	Phyllite/slate
SE136	97.7132	30.0942	741	774	262	0.524111	0.957	2.82824	2.9542	138	29.1647	5177	5194	21.9065	134	SE	Phyllite/slate
SE137	97.6647	30.119	845	752	304	0.571212	1.124	2.77961	2.47368	196	44.5203	5128	5140	25.3263	307	NW	Phyllite/slate
SE138	97.6589	30.1373	1063	1098	381	0.966914	0.968	2.79003	2.88189	235	35.0643	5128	5018	22.7925	272	W	Phyllite/slate
SE180	97.8429	29.8984	1010	940	330	0.835742	1.074	3.06061	2.84848	268	36.2012	5134	5017	23.7671	334	NW	Phyllite/slate
SE187	97.8586	29.9373	823	716	329	0.54447	1.149	2.50152	2.17629	112	27.2568	5055	4992	20.6135	18	N	Phyllite/slate
SE188	97.8631	30.005	1031	728	287	0.59675	1.416	3.59233	2.53659	167	27.7333	5118	5061	18.6369	18	N	Phyllite/slate
SE189	97.7724	30.0019	717	1044	332	0.654892	0.687	2.15964	3.14458	170	34.7842	5116	5020	22.5868	343	N	Phyllite/slate
SE190	97.7572	30.0015	1333	1362	377	1.37017	0.979	3.53581	3.61273	258	34.0479	5110	5274	19.6262	193	S	Phyllite/slate
SE191	97.7794	30.0083	826	789	256	0.56945	1.047	3.22656	3.08203	188	28.1455	5075	5090	19.6515	348	N	Phyllite/slate
SE192	97.7885	30.0079	652	1059	231	0.592144	0.616	2.82251	4.58442	200	30.5975	5110	4930	20.1633	49	NE	Phyllite/slate
SE193	97.7605	30.0099	486	680	310	0.255966	0.715	1.56774	2.19355	77	33.6215	5142	5090	30.7553	354	N	Phyllite/slate
SE194	97.7784	29.9712	820	599	287	0.483439	1.369	2.85714	2.08711	155	31.1	5099	5061	21.7752	326	NW	Phyllite/slate
SE195	97.7672	29.9731	1105	938	259	0.889631	1.178	4.26641	3.62162	175	30.8304	5099	4992	17.8112	114	SE	Phyllite/slate
SE196	97.7616	29.982	733	968	283	0.647119	0.757	2.59011	3.42049	192	29.9773	5095	5118	25.3228	286	W	Phyllite/slate
SE197	97.7697	29.9877	752	903	285	0.620487	0.833	2.6386	3.16842	182	29.1164	5093	5061	20.0734	22	N	Phyllite/slate
SE198	97.7491	30.0528	654	717	252	0.460906	0.912	2.59524	2.84524	148	29.3698	5083	5017	20.8775	40	NE	Phyllite/slate
SE199	97.7376	30.0539	605	1080	235	0.588881	0.56	2.57447	4.59574	152	25.7164	5088	4996	22.3103	3	N	Phyllite/slate
SE200	97.7173	30.0419	795	1085	302	0.742672	0.733	2.63245	3.59272	241	32.8997	5069	5054	24.3285	332	NW	Phyllite/slate
SE201	97.725	30.0465	505	674	276	0.339335	0.749	1.82971	2.44203	170	26.7695	5095	5065	24.5794	339	N	Phyllite/slate
SE202	97.8003	30.0807	972	1101	337	0.955549	0.883	2.88427	3.26706	95	33.8233	5065	5129	19.0267	50	NE	Phyllite/slate
SE203	97.7911	30.0885	703	835	266	0.449215	0.842	2.64286	3.1391	150	29.5639	5133	5101	21.7481	65	NE	Phyllite/slate
SE204	97.7845	30.0865	1059	1150	315	1.04597	0.921	3.3619	3.65079	231	33.6516	5103	5031	22.0886	257	W	Phyllite/slate
SE205	97.7857	30.0943	621	636	201	0.316622	0.976	3.08955	3.16418	200	25.6757	5103	4941	20.187	11	N	Phyllite/slate
SE206	97.8334	30.0559	905	1087	453	0.786803	0.833	1.99779	2.39956	161	29.533	4997	5048	24.2324	312	NW	Phyllite/slate
SE207	97.7971	30.1084	541	774	210	0.33805	0.699	2.57619	3.68571	132	28.2555	5150	5033	21.6782	44	NE	Phyllite/slate
SE209	97.7496	30.1756	640	507	210	0.256547	1.262	3.04762	2.41429	72	36.4075	5057	5004	22.1352	64	NE	Phyllite/slate
SE210	97.7228	30.1342	825	972	280	0.652344	0.849	2.94643	3.47143	190	35.0098	5127	4954	24.2045	2	N	Phyllite/slate
SE211	97.7142	30.1365	636	659	228	0.32726	0.965	2.78947	2.89035	37	31.4124	5214	4995	21.837	73	E	Phyllite/slate
SE212	97.731	30.134	841	1248	298	0.829911	0.674	2.82215	4.18792	59	37.8663	5167	4905	23.6322	122	SE	Phyllite/slate
SE213	97.7107	30.1404	661	544	267	0.31769	1.215	2.47566	2.03745	85	33.2434	5214	5016	21.4569	75	E	Phyllite/slate
SE214	97.6982	30.1441	519	707	221	0.291327	0.734	2.34842	3.1991	186	30.5191	5150	4972	27.846	1	N	Phyllite/slate
SE215	97.7029	30.1498	603	336	164	0.167556	1.795	3.67683	2.04878	34	28.544	5225	4959	19.4852	231	SW	Phyllite/slate
SE216	97.7079	30.1469	1102	1124	380	1.11841	0.98	2.9	2.95789	192	41.1753	5181	4944	23.6368	110	E	Phyllite/slate
SE217	97.7014	30.1531	423	350	162	0.129017	1.209	2.61111	2.16049	179	24.3516	5158	4982	24.5746	350	N	Phyllite/slate
SE218	97.7058	30.1542	548	522	263	0.229817	1.05	2.08365	1.98479	92	24.0918	5185	5003	26.0651	338	N	Phyllite/slate
SE219	97.7134	30.1562	590	966	234	0.46056	0.611	2.52137	4.12821	12	37.6254	5177	4974	22.8463	193	S	Phyllite/slate
SE220	97.7174	30.1607	547	663	201	0.285509	0.825	2.72139	3.29851	137	27.9582	5223	4974	22.5349	98	E	Phyllite/slate
SE221	97.717	30.166	385	482	244	0.15714	0.799	1.57787	1.97541	104	32.199	5214	4948	32.2086	273	W	Phyllite/slate
SE222	97.7014	30.1657	887	514	233	0.400322	1.726	3.80687	2.20601	157	28.7681	5219	4965	18.808	122	SE	Phyllite/slate
SE223	97.6941	30.1723	731	881	290	0.605619	0.83	2.52069	3.03793	252	37.2931	5131	4971	24.7149	295	NW	Phyllite/slate
SE224	97.7031	30.1755	1401	924	349	1.08714	1.516	4.01433	2.64756	181	36.9023	5121	4964	24.6925	71	E	Phyllite/slate
SE225	97.6936	30.1818	989	1575	304	1.0085	0.628	3.25329	5.18092	232	34.0189	5115	4944	21.3901	60	NE	Phyllite/slate
SE226	97.6846	30.1865	799	771	270	0.624992	1.036	2.95926	2.85556	142	35.0163	5127	4984	24.4452	28	NE	Phyllite/slate
SE227	97.6797	30.1949	619	827	245	0.416666	0.748	2.52653	3.37551	97	34.7157	5138	4916	24.2707	71	E	Phyllite/slate
SE228	97.6487	30.178	1234	770	286	0.897087	1.603	4.31469	2.69231	139	34.0523	5066	5002	20.2573	67	NE	Phyllite/slate
SE229	97.643	30.182	1259	993	329	1.17067	1.268	3.82675	3.01824	147	33.7033	5072	4956	21.4633	45	NE	Phyllite/slate
SE230	97.627	30.1864	1131	986	308	0.896789	1.147	3.67208	3.2013	182	27.5488	5112	5017	19.6044	105	E	Phyllite/slate
SE231	97.6201	30.1887	604	642	223	0.302093	0.941	2.70852	2.87892	198	36.9169	5130	4763	21.1012	347	N	Phyllite/slate
SE232	97.6314	30.1951	941	1013	306	0.86494	0.929	3.07516	3.31046	61	29.8328	5139	5064	21.0161	171	S	Phyllite/slate
SE233	97.6384	30.1995	522	858	278	0.414581	0.608	1.8777	3.08633	202	25.6235	5153	4976	25.4978	28	NE	Phyllite/slate
SE234	97.6073	30.2139	1130	957	311	0.90307	1.181	3.63344	3.07717	258	33.4577	5094	5008	20.3398	85	E	Phyllite/slate
SE235	97.602	30.2183	731	716	338	0.499002	1.021	2.16272	2.11834	132	29.1585	5133	5123	24.4574	69	E	Phyllite/slate
SE236	97.6015	30.241	1169	833	280	0.816458	1.403	4.175	2.975	252	39.2352	5096	5018	23.497	159	S	Phyllite/slate
SE237	97.5919	30.241	1004	974	340	1.0033	1.031	2.95294	2.86471	284	42.5371	5097	5119	24.0268	320	NW	Phyllite/slate
SE238	97.5971	30.2495	472	678	316	0.2581	0.696	1.49367	2.14557	29	33.5691	5076	5045	35.4602	3	N	Phyllite/slate
SE239	97.604	30.2472	1190	954	403	0.933669	1.247	2.95285	2.36725	251	36.8436	5097	5166	23.6918	86	E	Phyllite/slate
SE240	97.5832	30.2609	736	808	361	0.601581	0.911	2.03878	2.23823	91	43.5452	5195	5008	27.5891	171	S	Phyllite/slate
SE241	97.5701	30.2628	784	1342	311	0.830682	0.584	2.5209	4.31511	195	42.8647	5103	5079	25.9042	32	NE	Phyllite/slate
SE242	97.5818	30.2656	1291	781	395	0.866292	1.653	3.26835	1.97722	259	47.6413	5095	5067	28.7732	51	NE	Phyllite/slate
SE243	97.5938	30.2684	1290	809	450	0.938367	1.595	2.86667	1.79778	198	44.0061	5058	5087	22.7012	51	NE	Phyllite/slate
SE244	97.5556	30.2682	866	1733	343	1.39651	0.5	2.52478	5.05248	152	33.7795	5098	5122	21.3683	222	SW	Phyllite/slate
SE245	97.5633	30.2711	695	638	223	0.459735	1.089	3.11659	2.86099	157	31.0907	5158	5090	19.7994	97	E	Phyllite/slate
SE246	97.5583	30.2763	793	736	277	0.576795	1.077	2.86282	2.65704	215	37.5285	5088	5104	25.2796	321	NW	Phyllite/slate
SE247	97.5464	30.2773	1158	1000	314	1.01369	1.158	3.6879	3.18471	220	33.6971	5102	5001	20.7652	84	E	Phyllite/slate
SE248	97.543	30.2849	913	806	272	0.679677	1.133	3.35662	2.96324	270	36.9544	5111	4963	23.2459	108	E	Phyllite/slate
SE249	97.5647	30.2827	828	949	247	0.812737	0.872	3.35223	3.84211	158	33.0215	5107	4982	19.2746	67	NE	Phyllite/slate
SE250	97.5467	30.2932	941	713	307	0.587029	1.32	3.06515	2.32248	197	33.1439	5023	4994	22.267	29	NE	Phyllite/slate
SE251	97.5374	30.2915	1471	1059	387	1.34096	1.389	3.80103	2.73643	239	36.0041	5035	5016	22.6361	37	NE	Phyllite/slate
SE252	97.4764	30.3921	752	761	243	0.483647	0.988	3.09465	3.13169	153	27.7985	5061	4939	21.081	29	NE	Phyllite/slate
SE261	97.446	30.4494	980	1047	361	0.779801	0.936	2.71468	2.90028	97	34.851	5135	4929	22.8538	80	E	Phyllite/slate
SE262	97.4368	30.4524	1137	1259	408	0.932943	0.903	2.78676	3.08578	112	32.3189	5184	4960	22.6827	232	SW	Phyllite/slate
SE263	97.4362	30.4599	620	590	213	0.315386	1.051	2.9108	2.76995	179	20.8706	5260	5036	22.9682	29	NE	Phyllite/slate
SE264	97.445	30.4593	1235	1005	364	1.0641	1.229	3.39286	2.76099	183	31.5627	5138	5006	20.5099	97	E	Phyllite/slate
SE265	97.4475	30.4702	851	864	306	0.592798	0.985	2.78105	2.82353	214	32.972	5153	5016	23.6296	99	E	Phyllite/slate
SE266	97.4256	30.4983	913	770	342	0.587825	1.186	2.66959	2.25146	235	43.7091	5206	4959	27.5661	79	E	Phyllite/slate
SE267	97.4274	30.5052	742	824	242	0.488896	0.9	3.06612	3.40496	159	26.8462	5198	4989	21.6998	128	SE	Phyllite/slate
SE268	97.4211	30.5263	472	641	332	0.296367	0.736	1.42169	1.93072	134	31.582	5252	4990	32.445	260	W	Phyllite/slate
SE269	97.4302	30.5278	1236	1189	506	1.30144	1.04	2.44269	2.3498	109	36.938	5212	4977	23.0259	126	SE	Phyllite/slate
SE274	97.4035	30.5711	798	751	332	0.516779	1.063	2.40361	2.26205	216	46.8201	5144	4934	28.8625	38	NE	Phyllite/slate
SE275	97.373	30.5633	521	529	208	0.24356	0.985	2.50481	2.54327	168	36.1149	5327	4927	23.171	116	SE	Phyllite/slate
SE276	97.3703	30.5676	801	594	321	0.408718	1.348	2.49533	1.85047	116	41.5148	5356	5034	22.9729	83	E	Phyllite/slate
SE277	97.3657	30.5712	774	593	366	0.369763	1.305	2.11475	1.62022	272	47.7609	5294	4958	31.2077	39	NE	Phyllite/slate
SE278	97.3615	30.5746	653	530	373	0.299799	1.232	1.75067	1.42091	24	33.8053	5278	4935	30.1845	79	E	Phyllite/slate
SE279	97.3649	30.5859	632	556	364	0.315444	1.137	1.73626	1.52747	12	34.3485	5345	4909	29.2642	122	SE	Phyllite/slate
SE280	97.3566	30.5825	582	857	328	0.404816	0.679	1.77439	2.6128	65	41.1113	5361	4924	25.9249	146	SE	Phyllite/slate
SE294	97.5111	30.3988	657	1105	273	0.516068	0.595	2.40659	4.04762	220	35.4443	5101	5052	24.0215	34	NE	Phyllite/slate
SE319	97.6794	30.3022	662	603	244	0.315105	1.098	2.71311	2.47131	207	31.1952	5245	4967	25.3854	180	S	Phyllite/slate
SE324	97.6852	30.2632	738	963	295	0.539973	0.766	2.50169	3.26441	143	26.0493	5166	4940	21.6961	107	E	Phyllite/slate
SE325	97.6816	30.2705	370	574	121	0.194662	0.645	3.05785	4.7438	146	28.5843	5198	4979	19.5681	77	E	Phyllite/slate
SE336	97.7363	30.0982	694	793	267	0.509266	0.875	2.59925	2.97004	32	33.5646	5152	5016	23.5901	328	NW	Phyllite/slate
SE337	97.7443	30.1015	807	709	235	0.502368	1.138	3.43404	3.01702	129	30.5839	5180	4912	19.671	134	SE	Phyllite/slate
SE338	97.7421	30.1064	801	746	260	0.558234	1.074	3.08077	2.86923	115	30.4399	5150	4847	20.2378	45	NE	Phyllite/slate
SE339	97.6606	30.2416	1001	1049	351	1.02428	0.954	2.85185	2.9886	181	29.0124	5089	4946	21.0205	49	NE	Phyllite/slate
SE344	97.6808	30.0905	830	518	272	0.421504	1.602	3.05147	1.90441	41	38.7329	5148	4946	21.2146	92	E	Phyllite/slate
SE345	97.7104	30.0997	946	615	289	0.549474	1.538	3.27336	2.12803	203	32.0543	5109	4970	23.6587	296	NW	Phyllite/slate
SE346	97.7191	30.1013	585	670	252	0.447982	0.873	2.32143	2.65873	130	31.8183	5172	5150	19.5893	118	SE	Phyllite/slate
SE347	97.7174	30.1044	556	1065	259	0.548604	0.522	2.14672	4.11197	179	24.6778	5123	4968	21.8255	334	NW	Phyllite/slate
SE348	97.6679	30.1241	633	581	202	0.302798	1.09	3.13366	2.87624	218	28.9497	5132	4995	24.9428	306	NW	Phyllite/slate
SE014	97.9932	29.7375	605	599	222	0.297924	1.01	2.72523	2.6982	197	27.7942	5054	5043	22.1842	51	NE	Sand-slate
SE015	97.9831	29.7349	475	1035	347	0.481448	0.459	1.36888	2.98271	156	31.7871	5164	5082	26.8947	29	NE	Sand-slate
SE060	97.5008	30.492	490	502	171	0.209117	0.976	2.8655	2.93567	107	19.998	4985	5087	23.1768	328	NW	Sand-slate
SE084	97.5229	30.4168	430	851	241	0.322755	0.505	1.78423	3.53112	164	24.8242	5117	4993	24.1823	337	NW	Sand-slate
SE085	97.5353	30.4223	455	610	208	0.226106	0.746	2.1875	2.93269	102	25.0052	5114	4974	24.7379	320	NW	Sand-slate
SE088	97.6428	30.5348	707	894	335	0.556594	0.791	2.11045	2.66866	219	38.4406	5213	5210	25.4378	23	NE	Sand-slate
SE089	97.6518	30.5228	854	791	373	0.578675	1.08	2.28954	2.12064	36	36.2607	5220	5254	27.3564	326	NW	Sand-slate
SE090	97.6906	30.4782	803	582	256	0.36335	1.38	3.13672	2.27344	102	35.4566	5311	5114	23.8009	123	SE	Sand-slate
SE091	97.6898	30.4692	567	543	248	0.257936	1.044	2.28629	2.18952	192	22.5194	5278	5131	26.1054	273	W	Sand-slate
SE092	97.7085	30.4668	716	492	236	0.274379	1.455	3.0339	2.08475	81	32.1897	5261	5168	25.6237	162	S	Sand-slate
SE093	97.7697	30.4136	702	736	311	0.465791	0.954	2.25723	2.36656	199	30.3629	5087	5216	26.3464	40	NE	Sand-slate
SE103	97.8366	30.3551	877	627	325	0.438147	1.399	2.69846	1.92923	191	24.4324	5092	4992	26.2053	248	W	Sand-slate
SE114	97.4896	30.5064	1118	1233	393	0.971093	0.907	2.84478	3.1374	219	38.6996	5062	5130	25.324	61	NE	Sand-slate
SE115	97.5372	30.5414	685	617	192	0.329491	1.11	3.56771	3.21354	215	27.789	5037	5018	22.9912	7	N	Sand-slate
SE117	97.5109	30.4298	566	665	295	0.289024	0.851	1.91864	2.25424	177	30.7894	5157	5137	28.2183	272	W	Sand-slate
SE118	97.5328	30.4464	684	662	284	0.370585	1.033	2.40845	2.33099	212	26.0195	5027	5023	27.1893	334	NW	Sand-slate
SE119	97.5416	30.45	819	809	371	0.493073	1.012	2.20755	2.18059	122	28.3799	4934	5063	26.3555	23	NE	Sand-slate
SE292	97.5415	30.4239	765	705	417	0.503944	1.085	1.83453	1.69065	142	28.0526	5081	5048	28.497	124	SE	Sand-slate
SE293	97.5425	30.4302	1106	653	504	0.614427	1.694	2.19444	1.29563	144	36.246	4965	4924	28.7663	52	NE	Sand-slate
SE295	97.5444	30.3946	666	858	279	0.456385	0.776	2.3871	3.07527	41	35.4529	5057	5030	23.4182	76	E	Sand-slate
SE296	97.5364	30.3959	528	912	312	0.442543	0.579	1.69231	2.92308	205	40.5805	5087	4979	28.0791	24	NE	Sand-slate
SE297	97.5553	30.3984	924	689	325	0.656912	1.341	2.84308	2.12	213	36.3418	5045	5065	25.4027	314	NW	Sand-slate
SE298	97.637	30.541	856	756	325	0.539288	1.132	2.63385	2.32615	193	39.9132	5156	5014	25.9749	64	NE	Sand-slate
SE299	97.6625	30.5246	1029	691	399	0.541699	1.489	2.57895	1.73183	188	39.9069	5196	5039	25.4089	109	E	Sand-slate
SE300	97.6671	30.4923	851	662	387	0.469429	1.285	2.19897	1.71059	146	44.1	5275	4965	25.397	131	SE	Sand-slate
SE301	97.6687	30.4979	839	747	337	0.453509	1.123	2.48961	2.21662	141	44.6506	5109	5015	27.1663	20	N	Sand-slate
SE302	97.6533	30.5014	943	747	470	0.549841	1.262	2.00638	1.58936	190	39.8455	5145	4985	29.3089	211	SW	Sand-slate
SE303	97.6608	30.4995	892	1186	473	0.98199	0.752	1.88584	2.5074	159	39.8162	5213	5082	25.4979	41	NE	Sand-slate
SE304	97.6562	30.5075	639	801	263	0.412917	0.798	2.42966	3.04563	224	36.738	5213	5037	26.1019	356	N	Sand-slate
SE305	97.6795	30.4843	522	571	190	0.263058	0.914	2.74737	3.00526	204	42.263	5209	4905	23.5765	16	N	Sand-slate
SE306	97.6872	30.4834	1042	1059	338	0.849513	0.984	3.08284	3.13314	187	45.5182	5173	4979	23.3693	22	N	Sand-slate
SE307	97.6761	30.4878	606	469	242	0.261593	1.292	2.50413	1.93802	67	29.7552	5180	5213	21.0446	27	NE	Sand-slate
SE308	97.695	30.4873	633	949	234	0.530774	0.667	2.70513	4.05556	248	38.2471	5166	5010	23.9514	299	NW	Sand-slate
SE309	97.6973	30.496	866	786	351	0.530484	1.102	2.46724	2.23932	135	42.4677	5127	5031	25.8784	87	E	Sand-slate
SE310	97.6952	30.5032	866	669	422	0.540738	1.294	2.05213	1.58531	190	30.781	4986	5030	24.1509	328	NW	Sand-slate
SE311	97.7138	30.4727	856	962	320	0.77301	0.89	2.675	3.00625	91	45.9216	5154	5072	23.7832	124	SE	Sand-slate
SE312	97.72	30.4801	574	491	282	0.268727	1.169	2.03546	1.74113	113	33.0627	5055	5196	23.322	329	NW	Sand-slate
SE313	97.7268	30.4811	653	855	285	0.456742	0.764	2.29123	3	195	37.4273	4979	5152	26.9422	17	N	Sand-slate
SE314	97.7611	30.4196	1153	893	502	0.81728	1.291	2.29681	1.77888	192	33.6154	4947	5131	30.6477	337	NW	Sand-slate
SE326	97.8394	30.3602	821	938	284	0.604496	0.875	2.89085	3.30282	222	40.4691	5085	4949	23.9931	11	N	Sand-slate
SE330	97.5001	30.5078	760	1308	401	0.865834	0.581	1.89526	3.26185	137	31.4436	5049	4941	23.9017	296	NW	Sand-slate
SE331	97.5117	30.5117	1129	1032	444	1.0062	1.094	2.54279	2.32432	192	37.4967	5063	4865	22.1133	81	E	Sand-slate
SE332	97.5176	30.4349	1237	948	413	0.923243	1.305	2.99516	2.2954	216	40.538	5131	4933	24.7312	111	E	Sand-slate
SE333	97.5134	30.4412	529	557	277	0.263832	0.95	1.90975	2.01083	93	35.2573	5213	5007	26.1938	94	E	Sand-slate
SE334	97.5173	30.4451	724	582	377	0.382574	1.244	1.92042	1.54377	176	33.3104	5107	4886	26.9934	100	E	Sand-slate
SE335	97.5104	30.449	1023	980	432	0.720951	1.044	2.36806	2.26852	249	31.1502	5139	4746	28.0504	277	W	Sand-slate
SE055	97.4355	30.401	1178	1066	357	1.02714	1.105	3.29972	2.98599	133	33.6339	5139	5073	21.5557	93	E	Sand-slate
SE056	97.4261	30.4252	1034	772	299	0.75281	1.339	3.45819	2.58194	256	36.9393	5230	5011	24.9774	79	E	Sand-slate
SE059	97.3975	30.4747	478	596	288	0.260457	0.802	1.65972	2.06944	164	23.2981	5151	4942	27.2073	328	NW	Sand-slate
SE064	97.3855	30.5052	999	873	360	0.743903	1.144	2.775	2.425	242	37.5496	5143	5028	24.3998	96	E	Sand-slate
SE067	97.3695	30.545	565	568	220	0.292204	0.995	2.56818	2.58182	188	35.9328	5318	5045	26.9134	101	E	Sand-slate
SE253	97.435	30.4081	659	547	238	0.321489	1.205	2.76891	2.29832	132	25.6285	5188	5043	20.6482	92	E	Sand-slate
SE254	97.4276	30.4071	893	957	316	0.725197	0.933	2.82595	3.02848	241	37.2717	5139	5042	23.2286	344	N	Sand-slate
SE255	97.417	30.4286	1181	1077	424	1.10115	1.097	2.78538	2.54009	210	31.9343	5124	5155	25.4011	280	W	Sand-slate
SE256	97.4277	30.4364	651	681	286	0.409442	0.956	2.27622	2.38112	2	28.4164	5151	5135	23.6581	71	E	Sand-slate
SE257	97.4217	30.4347	957	662	301	0.639011	1.446	3.1794	2.19934	233	34.6144	5166	4983	24.2156	288	W	Sand-slate
SE258	97.4218	30.443	708	772	315	0.426771	0.917	2.24762	2.45079	125	30.4322	5171	5083	24.0988	68	E	Sand-slate
SE270	97.383	30.5129	946	977	351	0.853806	0.968	2.69516	2.78348	143	35.043	5181	4860	21.4379	108	E	Sand-slate
SE271	97.3785	30.5205	610	832	303	0.410097	0.733	2.0132	2.74587	182	37.5683	5279	4740	25.6822	78	E	Sand-slate
SE272	97.3793	30.526	486	462	203	0.163801	1.052	2.39409	2.27586	106	27.7695	5235	4943	25.2434	37	NE	Sand-slate
SE273	97.3736	30.5268	980	700	425	0.543028	1.4	2.30588	1.64706	234	31.5353	5171	4963	29.7896	349	N	Sand-slate
SE281	97.3465	30.5811	995	1410	406	1.30344	0.706	2.45074	3.47291	236	44.2987	5271	4901	24.0682	318	NW	Sand-slate
SE359	97.3552	30.5757	608	474	280	0.242969	1.283	2.17143	1.69286	184	37.8444	5368	4996	26.1271	193	S	Sand-slate
SE071	97.3322	30.567	613	667	233	0.327494	0.919	2.6309	2.86266	154	31.3049	5402	5026	25.4181	217	SW	Clastic with coal
SE072	97.3031	30.5427	477	357	124	0.15017	1.336	3.84677	2.87903	121	26.7688	5246	5124	17.7187	265	W	Clastic with coal
SE074	97.2532	30.5239	568	435	165	0.203949	1.306	3.44242	2.63636	88	26.9905	5327	4990	20.0509	66	NE	Clastic with coal
SE080	97.2805	30.5033	503	682	243	0.311216	0.738	2.06996	2.80658	170	24.2068	5264	4890	26.7782	312	NW	Clastic with coal
SE082	97.3147	30.4734	917	662	308	0.550272	1.385	2.97727	2.14935	204	29.0764	5206	5040	22.3421	91	E	Clastic with coal
SE110	97.3405	30.5401	583	912	297	0.40395	0.639	1.96296	3.07071	78	47.4299	5212	5079	23.5673	57	NE	Clastic with coal
SE282	97.3169	30.565	714	1007	325	0.603247	0.709	2.19692	3.09846	137	37.7351	5362	5136	23.9776	131	SE	Clastic with coal
SE283	97.3235	30.5697	607	701	233	0.41076	0.866	2.60515	3.00858	158	31.7735	5368	5046	23.5539	168	S	Clastic with coal
SE284	97.3298	30.5725	584	597	217	0.311797	0.978	2.69124	2.75115	135	36.25	5276	5087	27.8053	8	N	Clastic with coal
SE290	97.2832	30.5088	406	671	180	0.227074	0.605	2.25556	3.72778	18	28.7726	5267	5055	19.646	100	E	Clastic with coal
SE291	97.2781	30.5138	844	1087	280	0.741428	0.776	3.01429	3.88214	219	32.6246	5265	4941	22.8482	205	SW	Clastic with coal
SE358	97.3334	30.5444	593	881	243	0.400033	0.673	2.44033	3.62551	137	40.683	5267	4832	23.0523	62	NE	Clastic with coal
SE073	97.2661	30.5313	597	918	203	0.430701	0.65	2.94089	4.52217	185	27.0477	5300	5018	18.9851	215	SW	Syengranite
SE075	97.2445	30.5408	566	707	175	0.320233	0.801	3.23429	4.04	171	23.1326	5293	4944	22.3881	294	NW	Syengranite
SE076	97.2856	30.5277	575	667	275	0.30404	0.862	2.09091	2.42545	75	29.1267	5279	4841	23.0247	67	NE	Syengranite
SE077	97.2996	30.5129	592	619	252	0.391228	0.956	2.34921	2.45635	223	37.252	5259	4704	22.2975	234	SW	Syengranite
SE078	97.2956	30.5213	823	630	362	0.54788	1.306	2.27348	1.74033	181	32.1441	5244	4961	25.1117	32	NE	Syengranite
SE079	97.3272	30.5146	654	735	273	0.451835	0.89	2.3956	2.69231	9	23.8914	5300	4892	24.5625	97	E	Syengranite
SE081	97.3065	30.5022	1090	1104	286	0.871781	0.987	3.81119	3.86014	194	33.8052	5256	4876	19.4748	90	E	Syengranite
SE109	97.1685	30.6455	838	517	280	0.404275	1.621	2.99286	1.84643	105	30.788	5048	4927	21.5585	36	NE	Syengranite
SE285	97.261	30.5374	497	580	174	0.238599	0.857	2.85632	3.33333	137	33.1066	5319	5094	20.6938	81	E	Syengranite
SE286	97.2553	30.5406	639	713	241	0.377425	0.896	2.65145	2.95851	164	29.8284	5263	4936	23.6598	350	N	Syengranite
SE287	97.3069	30.5257	638	912	237	0.525174	0.7	2.69198	3.8481	208	35.8892	5244	4931	24.6529	345	N	Syengranite
SE288	97.3127	30.5301	521	529	197	0.221389	0.985	2.64467	2.68528	166	16.2098	5198	5227	26.0297	351	N	Syengranite
SE289	97.3201	30.5163	945	766	270	0.658225	1.234	3.5	2.83704	229	36.1113	5230	5210	26.6588	322	NW	Syengranite
SE357	97.1606	30.6459	1529	1015	435	1.39328	1.506	3.51494	2.33333	152	34.2028	5051	5210	19.2227	20	N	Syengranite
SE002	98.2651	29.5999	683	792	279	0.43453	0.862	2.44803	2.83871	156	35.2741	4951	5172	23.5742	3	N	Intermediate-acid volcanic
SE005	98.2563	29.6422	588	412	188	0.201561	1.427	3.12766	2.19149	131	22.3326	5106	5163	19.9619	21	N	Intermediate-acid volcanic
SE006	98.3092	29.6282	654	729	299	0.39618	0.897	2.18729	2.43813	204	35.1277	4827	5110	25.1932	7	N	Intermediate-acid volcanic
SE045	97.8328	30.0926	772	731	299	0.506065	1.056	2.58194	2.44482	138	38.2692	5128	5164	24.7704	74	E	Intermediate-acid volcanic
SE046	97.8377	30.1134	1083	1049	281	0.894563	1.032	3.85409	3.7331	245	33.718	5125	5146	20.7578	132	SE	Intermediate-acid volcanic
SE104	97.8409	30.3279	735	791	360	0.408721	0.929	2.04167	2.19722	57	36.7808	5079	4936	29.3628	285	W	Intermediate-acid volcanic
SE105	97.8792	30.1936	1167	884	372	0.780077	1.32	3.1371	2.37634	263	30.9111	4954	5250	25.7879	45	NE	Intermediate-acid volcanic
SE108	98.1535	29.9267	646	529	243	0.292813	1.221	2.65844	2.17695	193	32.1629	5157	5162	25.6271	181	S	Intermediate-acid volcanic
SE208	97.8443	30.1212	1289	1055	466	1.22932	1.222	2.76609	2.26395	136	30.6061	5107	5128	22.2962	124	SE	Intermediate-acid volcanic
SE327	97.8534	30.3344	707	530	239	0.345593	1.334	2.95816	2.21757	31	31.7388	5115	5099	20.2092	88	E	Intermediate-acid volcanic
SE328	97.8449	30.3349	1142	998	486	0.885478	1.144	2.34979	2.0535	229	33.3184	4998	5100	30.0953	295	NW	Intermediate-acid volcanic
SE356	98.1486	29.9314	1102	980	530	0.831127	1.124	2.07925	1.84906	167	37.6341	5078	4890	28.6457	267	W	Intermediate-acid volcanic
